# Supplementary material for: Kinesin-5 Is Dispensable for Bipolar Spindle Formation and Elongation in Candida albicans, but Simultaneous Loss of Kinesin-14 Activity Is Lethal
Source: mSphere. 2019 Nov 13;4(6):e00610-19. doi: 10.1128/mSphere.00610-19 (PMC6854041; doi:10.1128/mSphere.00610-19)
Supplement: TABLE S1 [file mSphere.00610-19-st001.xlsx]

## Sheet: kip1- vs wildtype
Comparison	Up/Down	Number of Genes	Gene ID	log2FoldChange	padj
wild type and kip1-/- (CR)	UP	327	C5_01770C_A	12.286	3.22141e-23
			C7_03570W_A	11.432	3.06067e-20
			C5_01760C_A	11.432	3.69619e-20
			C5_01780W_A	11.151	3.22045e-19
			C7_00400W_A	10.779	5.19564e-18
			CR_04440C_A	8.183	1.82448e-22
			C5_05320C_A	7.521	3.57001e-19
			C2_02910W_A	6.562	6.53479e-39
			C2_09220W_A	6.416	8.27814e-43
			CR_06550C_B	6.38	1.99562e-92
			C5_02460C_A	6.001	1.18164e-33
			C5_01750C_A	5.839	0.00878105
			CR_02280W_A	5.836	8.55948e-61
			C1_11260C_A	5.783	5.28683e-18
			C4_04190C_A	5.694	8.1157e-08
			CR_09390C_A	5.677	1.7118e-07
			CR_09680C_A	5.52	9.4017e-23
			C5_04480C_A	5.508	1.37716e-08
			CR_08510W_A	5.424	3.15815e-23
			CR_08820C_A	5.224	1.45144e-28
			CR_05170C_A	5.168	1.12699e-30
			C5_03730W_A	5.085	7.44029e-09
			C5_04470C_A	5.083	4.77721e-60
			C5_04250W_A	5.08	1.56901e-05
			C2_08260W_A	5.076	0.000848391
			C5_03050C_A	5.032	3.12589e-24
			C2_03710W_A	4.969	3.28872e-07
			C2_00760C_A	4.967	8.54542e-17
			C1_09150W_A	4.945	1.38367e-13
			CR_07540C_A	4.919	0.00224641
			CR_04820W_B	4.916	9.06807e-35
			C5_02630C_A	4.88	5.74296e-07
			C2_10150W_A	4.877	6.23764e-19
			C1_11270W_A	4.801	2.81331e-21
			C1_14020W_A	4.775	4.35856e-06
			C1_13430C_A	4.76	2.60573e-18
			C4_03430W_A	4.759	3.85591e-27
			C1_14370W_A	4.753	0.00162895
			C4_03710C_A	4.664	5.06694e-10
			C2_09410W_A	4.659	0.00165008
			C7_00870W_A	4.643	1.15072e-15
			C2_05180W_A	4.618	5.07166e-24
			CR_04990C_B	4.601	4.56576e-05
			C3_05050W_A	4.564	0.00125386
			C3_01130C_A	4.55	2.55873e-14
			CR_04900C_A	4.447	3.09971e-12
			C1_05440C_A	4.422	4.06189e-15
			C3_06040W_A	4.381	1.42261e-06
			C1_01510W_A	4.322	1.69743e-15
			C2_00750W_A	4.303	6.1293e-80
			C1_04470C_A	4.298	5.23104e-129
			C3_02570W_A	4.287	8.93914e-50
			C5_01990W_A	4.272	0.000817131
			CR_00740C_A	4.237	2.4562e-32
			CR_06310W_A	4.211	1.17729e-13
			C5_05180W_A	4.202	0.00091057
			C1_06370C_A	4.195	3.90215e-07
			C2_00050C_A	4.186	0.0131419
			CR_07130C_A	4.182	7.07101e-27
			C7_02280W_A	4.163	3.24296e-06
			C7_01380W_A	4.146	5.70588e-16
			C5_04390C_A	4.088	1.96132e-05
			C1_04930C_A	4.075	4.79774e-28
			C1_04010C_A	4.017	4.5936e-13
			C3_04310C_A	3.992	4.98186e-07
			C3_02660W_A	3.987	5.69504e-13
			C7_03560W_A	3.971	1.24917e-06
			C6_04420W_A	3.959	8.12313e-51
			C4_03890W_A	3.957	1.8756e-42
			C7_03310W_A	3.924	1.42526e-12
			C1_09240C_A	3.912	3.50276e-16
			C4_02930W_A	3.91	7.46375e-10
			C1_13470W_A	3.906	1.16484e-22
			CR_10210W_A	3.903	0.00379258
			C3_04480C_A	3.874	1.29099e-05
			C3_06660C_A	3.845	6.44758e-05
			C7_03550C_A	3.837	3.79533e-05
			C4_04470W_A	3.814	1.59891e-35
			CR_07480W_A	3.814	3.58085e-14
			C1_02700C_A	3.8	2.11774e-85
			C2_00940W_A	3.764	3.21343e-58
			C4_06910W_A	3.756	6.78995e-15
			CR_07060C_A	3.713	1.1078e-69
			C2_09880C_A	3.698	1.28104e-06
			C1_04020C_A	3.694	6.09532e-19
			C1_13100W_A	3.692	5.81621e-05
			C3_05640W_A	3.685	0.000187049
			C2_01650W_A	3.654	4.1872e-09
			C1_05690C_A	3.644	0.00353574
			C4_00860C_A	3.61	2.90125e-52
			C4_02360W_A	3.573	1.09479e-18
			C2_05660W_A	3.571	1.24351e-27
			C2_05130W_A	3.547	2.29542e-19
			CR_08990C_A	3.513	5.04006e-51
			CR_00090C_A	3.5	1.90403e-15
			C1_13850C_A	3.478	0.000152787
			C3_05710W_A	3.471	4.09322e-101
			C2_09850C_A	3.466	0.00231865
			CR_06580W_A	3.442	0.00204653
			C3_06670C_A	3.435	1.85358e-79
			C7_02000C_A	3.412	0.000644922
			CR_05190W_A	3.387	4.84147e-05
			C7_03150W_A	3.363	4.80683e-11
			C1_06610C_A	3.327	4.40435e-10
			CR_04250W_A	3.318	0.0078612
			C1_10740C_A	3.299	1.40552e-17
			C2_04470W_A	3.282	0.00483029
			C3_03940C_A	3.261	0.00162895
			C2_10730W_A	3.254	8.47791e-05
			C1_04330W_A	3.253	7.92062e-37
			C2_06630C_A	3.244	2.5134e-18
			C2_01460C_A	3.235	0.0166402
			C2_10070W_A	3.224	2.33e-07
			C2_01270W_A	3.212	6.49073e-20
			C5_04190W_A	3.203	3.9784e-14
			C2_06340W_A	3.202	3.90451e-05
			C2_06470W_A	3.194	4.17745e-74
			CR_01640C_A	3.164	0.000200268
			CR_02880W_A	3.139	4.23903e-92
			C4_07260W_A	3.139	0.000100663
			C7_01430C_A	3.125	1.73059e-14
			C3_03460C_A	3.125	1.08182e-08
			C4_00530C_A	3.121	0.00201082
			CR_02900W_A	3.117	0.00218725
			C3_01060W_A	3.094	0.000266079
			CR_07160C_A	3.089	8.41873e-11
			C6_03500C_A	3.071	0.00109333
			C4_02720C_A	3.052	1.18928e-22
			C3_03450C_A	3.04	4.33213e-10
			C2_04430W_A	3.036	0.0117747
			C6_02450W_A	3.027	7.84084e-09
			C1_11490C_A	3.026	2.51557e-05
			C2_00670C_A	3.005	0.0125349
			C1_07980C_A	3.003	5.70536e-10
			CR_09100C_A	2.996	4.65037e-23
			CR_08720W_A	2.977	4.58199e-28
			C5_03770C_A	2.977	1.1294e-05
			C1_04900W_A	2.976	9.51913e-27
			CR_09170C_A	2.943	1.48685e-14
			C3_04200W_A	2.937	2.34858e-08
			C4_00980C_A	2.935	0.000434643
			C1_06140C_A	2.934	1.96014e-07
			CR_06460W_A	2.931	3.07235e-07
			C2_04010C_A	2.924	1.62053e-05
			C7_01170C_A	2.911	9.36945e-08
			CR_03510W_A	2.91	0.00032088
			C6_02890C_A	2.895	5.94065e-05
			C2_10000C_A	2.895	0.0151925
			C4_06150C_A	2.894	9.46895e-08
			C1_02730W_A	2.886	7.88582e-08
			CR_09940W_A	2.884	3.17097e-06
			C4_04540C_A	2.881	0.00343623
			C3_01930W_A	2.88	7.81394e-08
			C3_00020W_A	2.878	0.00594331
			CR_01630C_A	2.859	8.65541e-08
			C7_00770W_A	2.858	1.44191e-28
			C5_03750W_A	2.857	0.000347928
			CR_03480W_A	2.855	4.50284e-05
			C2_08620W_A	2.849	3.73849e-35
			C3_04730C_A	2.842	0.000770692
			C3_02610C_A	2.84	5.05784e-14
			C1_09130W_A	2.826	1.57959e-143
			C1_13150W_A	2.817	0.00118908
			C1_11020W_A	2.802	0.000342516
			CR_01220W_A	2.794	0.00343623
			C2_09810C_A	2.793	3.26555e-27
			C1_08330C_A	2.791	1.04945e-08
			C1_06130C_A	2.783	9.02406e-46
			C6_03670C_A	2.765	6.27034e-06
			C1_11700C_A	2.763	3.12362e-20
			C2_03790C_A	2.76	1.11854e-18
			C3_03490W_A	2.753	3.56096e-05
			C5_01360W_A	2.75	0.00175393
			CR_03300C_A	2.739	1.40933e-05
			C4_05250W_A	2.737	5.95728e-06
			C2_07840W_A	2.737	0.00698071
			CR_08880C_A	2.725	0.0187302
			C1_14060W_A	2.707	9.02406e-46
			C2_00560W_A	2.702	0.0132661
			C1_12090C_A	2.7	4.65064e-05
			C3_05750C_A	2.699	8.59763e-06
			C1_06340W_B	2.665	0.000964859
			C1_10040W_A	2.662	3.21594e-86
			C3_04330C_A	2.659	1.18928e-22
			C2_05810W_A	2.658	5.4405e-36
			C1_09420W_A	2.657	0.00332914
			C7_03780C_A	2.645	1.14931e-13
			C3_03500W_A	2.631	1.04712e-22
			C7_01700W_A	2.614	1.0932e-55
			C4_02180C_A	2.609	6.06399e-08
			C4_06620C_A	2.594	1.07513e-05
			C1_02270C_A	2.589	3.75764e-05
			C1_09160W_A	2.576	5.72148e-13
			C1_02580W_A	2.57	8.45839e-05
			CR_02070C_A	2.565	0.00520883
			C2_02920W_A	2.563	2.68887e-30
			C1_01220C_A	2.556	1.68774e-05
			C1_01610C_A	2.555	1.89985e-08
			C1_10140C_A	2.552	6.40202e-30
			C1_14030W_A	2.546	3.20319e-15
			C4_00640W_A	2.542	7.69719e-05
			C4_01070W_A	2.539	4.05998e-06
			C7_03140W_A	2.526	0.000524167
			C4_05920C_A	2.525	0.0116154
			C4_02340W_A	2.521	7.59623e-15
			C1_11950W_A	2.52	8.09246e-06
			C1_12470W_A	2.516	3.06236e-06
			C4_06480C_B	2.515	3.03484e-29
			C6_03600C_A	2.496	0.0131645
			C1_04870W_A	2.495	0.00032677
			C5_05450C_A	2.476	1.38232e-18
			C5_02200W_A	2.474	0.0162256
			C5_02860C_A	2.465	5.68361e-18
			C5_03490C_A	2.464	2.23963e-22
			C3_02710W_A	2.453	3.07167e-50
			C1_05140W_B	2.453	2.9536e-06
			CR_08310C_A	2.452	7.78526e-05
			C3_04190W_A	2.448	8.45725e-08
			C7_00350C_A	2.434	4.19664e-12
			C4_03500C_A	2.428	0.0126343
			C3_05080W_A	2.424	0.000410517
			C4_05720W_A	2.418	1.11495e-06
			CR_09220C_A	2.416	5.16039e-07
			C4_06980W_A	2.416	0.000180215
			CR_09610C_A	2.404	1.5663e-24
			C1_07990C_A	2.401	1.17363e-39
			C5_01450W_A	2.4	1.02863e-14
			C1_07220W_A	2.398	4.00581e-08
			C7_02240W_A	2.395	6.23764e-05
			C6_02100W_A	2.394	0.000252421
			C2_02790C_A	2.393	0.00295786
			C7_03280C_A	2.377	4.85084e-16
			C2_02070W_A	2.364	0.0164082
			CR_01730W_A	2.363	3.32946e-23
			CR_00290W_A	2.355	4.46942e-14
			C5_01300C_A	2.354	1.65826e-07
			C3_05230W_A	2.353	0.00179204
			C1_09310C_A	2.352	4.59378e-10
			C3_03690W_A	2.346	3.38585e-06
			C1_11390W_A	2.341	0.000790888
			C5_01260W_A	2.34	0.00236018
			C7_01390W_A	2.334	5.82609e-14
			CR_05750W_A	2.332	3.03744e-07
			C2_09010W_A	2.33	4.96144e-13
			C5_04400W_A	2.326	0.00591623
			C7_03230C_A	2.32	2.35252e-12
			C3_00030C_A	2.316	9.61015e-07
			C1_13160W_A	2.294	0.00151019
			CR_06100C_A	2.29	0.000414344
			C1_12560C_A	2.285	0.0110436
			CR_09460C_A	2.282	9.38715e-11
			C7_01940C_A	2.281	5.83466e-32
			C1_08170C_A	2.272	7.62727e-07
			C1_09400C_A	2.268	1.46822e-10
			C2_08580W_B	2.267	0.000869446
			CR_09040W_A	2.256	4.63857e-31
			C1_03270W_A	2.241	5.90671e-09
			C5_00410W_A	2.241	0.00299109
			C1_00630W_A	2.239	1.89273e-19
			C3_04070C_A	2.23	5.64977e-19
			C1_10980W_A	2.226	0.00519893
			C1_14560C_A	2.225	7.2482e-10
			C2_08870C_A	2.224	3.16971e-09
			C2_02130C_B	2.224	0.0183371
			C3_01250W_A	2.221	2.86791e-33
			C1_04310C_A	2.221	6.52832e-22
			C1_06000W_A	2.219	0.0114269
			C2_00770W_A	2.217	4.06789e-05
			C5_03880C_A	2.215	0.000590384
			C1_05520W_A	2.212	1.56629e-13
			C3_03870C_A	2.211	4.71946e-42
			C4_01010C_A	2.208	1.51354e-30
			C4_04140W_A	2.208	5.99086e-13
			C1_14210C_A	2.206	7.753e-28
			CR_03290C_A	2.199	5.39426e-05
			CR_00620C_A	2.178	8.92885e-08
			C2_08360C_A	2.178	0.0136468
			CR_08830W_A	2.174	0.000188466
			C1_08530W_A	2.171	3.91699e-08
			C1_09210C_A	2.17	1.0238e-16
			C2_08920W_A	2.169	1.24238e-18
			C1_01440C_A	2.168	0.00324632
			C1_13220C_A	2.167	2.96522e-52
			C2_02010C_A	2.161	2.89719e-22
			C4_04980W_A	2.159	3.51559e-51
			CR_00210W_A	2.158	1.40193e-30
			C3_02330C_A	2.158	0.000185235
			C3_05620W_A	2.157	1.26082e-05
			C1_00270W_A	2.155	0.000376304
			C1_09340C_A	2.152	6.18882e-08
			C6_02830W_A	2.149	0.00323227
			CR_02570C_A	2.145	8.97464e-06
			CR_09020C_A	2.125	1.55018e-41
			CR_04420C_A	2.124	6.02854e-14
			C2_06890C_A	2.121	5.43726e-17
			C2_00100C_A	2.116	5.28821e-20
			CR_01200W_A	2.112	4.38941e-17
			C1_05480C_A	2.109	1.39021e-08
			C3_06680C_A	2.108	5.85062e-21
			C1_05700W_A	2.097	3.10602e-09
			C5_03520W_A	2.097	0.0145957
			C2_07900W_A	2.086	1.35789e-10
			C2_02060C_A	2.085	0.000658162
			C2_00240C_A	2.085	0.000769425
			C6_00810C_A	2.083	0.000225565
			C7_02920W_A	2.081	5.64081e-05
			CR_02330C_A	2.076	0.00312513
			C7_00760C_A	2.071	4.77285e-08
			C1_00290W_A	2.071	4.45867e-05
			C4_06320C_A	2.071	7.88668e-05
			C4_04790W_A	2.069	0.00523116
			C7_02500C_A	2.062	3.61028e-62
			C3_04570C_A	2.059	0.00911689
			C6_01070C_A	2.058	0.00340139
			C2_04750W_A	2.054	1.1077e-74
			C2_02850W_A	2.053	0.0162631
			C1_12910W_A	2.046	0.000210608
			C2_08790W_A	2.037	3.33267e-52
			C1_01930W_A	2.034	8.23219e-06
			C1_10240C_A	2.021	2.10252e-11
			C1_10180C_B	2.021	2.14488e-11
			C5_03310C_A	2.019	0.000610056
			C2_02220C_A	2.018	0.00767997
			C3_00010C_A	2.015	4.53148e-07
			C5_04980W_A	2.011	9.57679e-05
			C2_02550C_A	2.009	0.000532942
			C1_12140W_A	2.007	1.22797e-11
wild type and kip1-/- (CR)	Down	20	CR_06540W_A	-11.314	7.77245e-17
			C3_00680C_A	-8.36	0.00302301
			C5_03890C_A	-4.459	0.00296487
			C6_01020W_A	-4.347	2.06262e-11
			C6_04070C_B	-4.156	0.00959204
			C1_05620C_A	-3.849	3.73999e-08
			C7_01560C_A	-3.677	2.00406e-11
			CR_05340C_A	-3.336	0.00157377
			C1_14120C_A	-2.992	7.23624e-26
			C1_03620C_A	-2.843	6.91295e-58
			C6_03760C_A	-2.52	5.54785e-21
			C1_08350C_A	-2.439	0.00666325
			C4_01530C_A	-2.433	1.23856e-07
			C6_01980C_A	-2.287	1.16485e-26
			C1_04050C_A	-2.239	0.0132963
			C4_04720W_A	-2.203	4.00219e-06
			C1_07160C_A	-2.184	4.56841e-05
			C6_04220C_B	-2.089	1.69378e-39
			C5_04040C_A	-2.034	0.0103888
			C6_02870W_A	-2.013	5.11853e-12
wild type and kip1-/-	Up	40	C2_05180W_A	3.258	1.26622e-10
			C1_13430C_A	3.514	7.7009e-09
			C1_09400C_A	2.147	3.84375e-08
			C4_00130W_A	2.013	5.29896e-08
			CR_00740C_A	2.143	1.38999e-07
			CR_04440C_A	4.878	3.35417e-07
			C1_04020C_A	2.379	3.91684e-07
			C4_06780C_A	2.122	5.11371e-07
			CR_08510W_A	3.016	1.22216e-06
			C3_02610C_A	2.027	1.97215e-06
			CR_04820W_B	2.19	2.21501e-06
			C1_03270W_A	2.024	2.61701e-06
			C1_10740C_A	2.038	3.91674e-06
			C7_03150W_A	2.657	4.82432e-06
			C5_02460C_A	2.618	5.40469e-06
			C1_05440C_A	2.795	1.63579e-05
			C5_05320C_A	4.045	3.11347e-05
			C2_09220W_A	2.27	3.50347e-05
			C3_05620W_A	2.2	6.54508e-05
			CR_09220C_A	2.181	6.54508e-05
			C1_08330C_A	2.1	0.000186718
			C3_01130C_A	2.6	0.000193289
			C6_01070C_A	2.773	0.000386463
			C1_04010C_A	2.307	0.000418954
			C2_10150W_A	2.334	0.000436837
			C6_02450W_A	2.142	0.000472761
			C3_05640W_A	3.862	0.00054581
			C4_03710C_A	2.994	0.000709267
			C5_01360W_A	3.293	0.00087888
			C2_00760C_A	2.121	0.00368988
			C6_03240W_A	2.174	0.00640932
			C3_05230W_A	2.386	0.00662403
			C4_02930W_A	2.119	0.00706381
			C6_02100W_A	2.066	0.00792363
			C1_11490C_A	2.2	0.011678
			C1_06340W_B	2.409	0.0118673
			C3_05080W_A	2.042	0.0130002
			C6_03600C_A	2.78	0.0173914
			C2_02850W_A	2.329	0.0187726
			CR_06670W_A	2.282	0.0193469
wild type and kip1-/-	Down	2	CR_06540W_A	-4.626	3.63e-12
			C1_06860W_A	-3.164	0.00947923

## Sheet: GO Map
wild type vs kip1-/- (CR)
Up
GO term	Frequency	Gene(s)
response to stress	21 out of 326 genes, 6.4%	SLP3 RAS2 C1_07980C_A RBR2 RTA4 CRZ2 C2_02920W_A GLX3 DDR48 HAC1 RPN4 CIP1 BRG1 CEK1 SSU1 NRG2 HSP21 WH11 RTA2 AUT7 IML2
cell cycle	13 out of 326 genes, 4%	C1_07980C_A IME2 C2_01650W_A HAC1 MUM2 SPR3 CEK1 KAR4 C4_06150C_A CHS2 CR_04820W_A FMP45 DLH1
cell wall organization	11 out of 326 genes, 3.4%	PGA13 SAP10 RBR2 C2_08920W_A HAC1 CEK1 CHS2 C1_14060W_A SAP9 FMP45 PIR1
cell development	6 out of 326 genes, 1.8%	IME2 SPR3 CEK1 CHS2 CR_04820W_A FMP45
hyphal growth	3 out of 326 genes, 0.9%	HAC1 CEK1 CHS2
cytoskeleton organization	2 out of 326 genes, 0.6%	C2_08920W_A C4_02720C_A
nucleus organization	2 out of 326 genes, 0.6%	FAV1 KAR4
cytokinesis	1 out of 326 genes, 0.3%	CHS2
cell budding	0 out of 326 genes, 0%	none
other	285 out of 326 genes, 87.4%	C1_04470C_A C1_11020W_A PNG2 C1_01220C_A C1_11270W_A HAK1 C7_02000C_A C5_01990W_A C2_05810W_A PIKA RSN1 C6_02450W_A GIG1 C1_11950W_A C1_02730W_A CR_09040W_A C6_03600C_A PXP2 C2_00940W_A FTH1 CR_06100C_A BMT3 ATO5 AOX2 MOH1 C1_03270W_A C1_07220W_A C4_02930W_A CR_09460C_A C2_02910W_A LIP2 C3_03690W_A C7_03550C_A CR_07540C_A C3_06680C_A C2_10730W_A PSA2 C1_10980W_A C3_05750C_A CR_01630C_A C1_00270W_…
not_yet_annotated	2 out of 326 genes, 0.6%	CR_02900W_A C2_06450C_A
Down
GO term	Frequency	Gene(s)
cell cycle	2 out of 20 genes, 10%	MFALPHA KIP1
cytoskeleton organization	1 out of 20 genes, 5%	KIP1
cytokinesis	0 out of 20 genes, 0%	none
response to stress	0 out of 20 genes, 0%	none
cell wall organization	0 out of 20 genes, 0%	none
cell budding	0 out of 20 genes, 0%	none
hyphal growth	0 out of 20 genes, 0%	none
cell development	0 out of 20 genes, 0%	none
nucleus organization	0 out of 20 genes, 0%	none
other	18 out of 20 genes, 90%	STE3 SHM2 RBE1 C5_03890C_A C6_04070C_A IFE2 C1_07160C_A C6_01020W_A C3_00680C_A ERG251 NUP C1_08350C_A RNH1 C6_01980C_A HBR2 C1_03620C_A C5_04040C_A C4_04720W_A
wild type vs kip1-/-
Up
GO term	Frequency	Gene(s)
response to stress	4 out of 40 genes, 10%	GLX3 DDR48 WH11 CIP1
cell cycle	1 out of 40 genes, 2.5%	CR_04820W_A
hyphal growth	1 out of 40 genes, 2.5%	CFL11
cell wall organization	1 out of 40 genes, 2.5%	PGA13
cell development	1 out of 40 genes, 2.5%	CR_04820W_A
cytokinesis	0 out of 40 genes, 0%	none
cytoskeleton organization	0 out of 40 genes, 0%	none
cell budding	0 out of 40 genes, 0%	none
nucleus organization	0 out of 40 genes, 0%	none
other	33 out of 40 genes, 82.5%	C7_03150W_A CSH1 C3_01130C_A UGA6 C2_00760C_A ECM331 C6_03240W_A C6_02450W_A C1_06340W_A C1_04010C_A C6_03600C_A RBT5 C3_05080W_A C6_02100W_A SAP3 C4_03710C_A ASR1 FTH1 CFL4 BTA1 OYE32 ADH2 BMT3 HIS1 ATO5 C3_05640W_A C1_03270W_A RBR1 C4_02930W_A C1_13430C_A C1_05440C_A C2_10150W_A LIP7
Down
GO term	Frequency	Gene(s)
cytoskeleton organization	1 out of 2 genes, 50%	KIP1
response to stress	1 out of 2 genes, 50%	C1_06860W_A
cell cycle	1 out of 2 genes, 50%	KIP1
cytokinesis	0 out of 2 genes, 0%	none
cell wall organization	0 out of 2 genes, 0%	none
cell budding	0 out of 2 genes, 0%	none
hyphal growth	0 out of 2 genes, 0%	none
cell development	0 out of 2 genes, 0%	none
nucleus organization	0 out of 2 genes, 0%	none

## Sheet: Motors-MAPs
wild type vs kip1-/- (CR)
ID	Gene Name	FoldChange	log2FoldChange	padj
CR_06540W_A	Kip1	0	-11.314	7.77245e-17
C2_09370C_A	Kar3	0.849	-0.236	0.317771
C1_12010C_A	Orphan	1.124	0.168	0.591937
C3_05720C_A	Kip3	0.828	-0.271	0.181765
C2_10310C_A	Kip2	0.922	-0.118	0.412586
C1_02100W_A	Kip99	1.714	0.777	2.2417e-05
C3_05210C_A	Dyn	1.523	0.607	0.0124936
C3_05960W_A	Ase1	0.736	-0.443	0.0189468
wild type vs kip1-/-
ID	Gene Name	FoldChange	log2FoldChange	padj
CR_06540W_A	Kip1	0.041	-4.626	3.62856e-12
C2_09370C_A	Kar3	0.945	-0.082	0.818662
C1_12010C_A	Orphan	0.926	-0.11	0.803301
C3_05720C_A	Kip3	1.04	0.057	0.858497
C2_10310C_A	Kip2	0.851	-0.233	0.167781
C1_02100W_A	Kip99	1.28	0.356	0.149279
C3_05210C_A	Dyn	1.175	0.233	0.499572
C3_05960W_A	Ase1	0.781	-0.356	0.135113
